# Supplementary material for: High-Throughput Phenotypic Characterization and Diversity Analysis of Soybean Roots (Glycine max L.)
Source: Plants (Basel). 2022 Aug 2;11(15):2017. doi: 10.3390/plants11152017 (PMC9370148; doi:10.3390/plants11152017)
Supplement: Supplementary file 1 [file plants-11-02017-s001.zip]

Archive with 1 entries (1 files):
- plants-1762121-supplementary.pdf
